# Supplementary material for: Process Optimization for Production of Persimmon Wine with Lower Methanol
Source: Foods. 2024 Feb 28;13(5):748. doi: 10.3390/foods13050748 (PMC10931408; doi:10.3390/foods13050748)
Supplement: Supplementary file 1 [file foods-13-00748-s001.zip]

Archive with 1 entries (1 files):
- foods-2856413-supplementary.pdf
